# Supplementary material for: The novel TERF2::PDGFRB fusion gene enhances tumorigenesis via PDGFRB/STAT5 signalling pathways and sensitivity to TKI in ph‐like ALL
Source: J Cell Mol Med. 2024 Feb 5;28(3):e18114. doi: 10.1111/jcmm.18114 (PMC10844707; doi:10.1111/jcmm.18114)
Supplement: Supplementary file 2 — Figure S1 [file JCMM-28-e18114-s001.zip]

Archive with 2 entries (2 files):
- Figure S1 caption.docx
- jcmm18114-sup-0002-FigureS1.pdf
